# Supplementary material for: A Novel Window into Angiogenesis—Intravital Microscopy in the AV-Loop-Model
Source: Cells. 2023 Jan 9;12(2):261. doi: 10.3390/cells12020261 (PMC9857023; doi:10.3390/cells12020261)
Supplement: Supplementary file 1 [file cells-12-00261-s001.zip]

Archive with 3 entries (2 files):
- suppl/
- suppl/Suppl. Fig 1 Chamber A.mp4
- suppl/Suppl. Fig 2 Chamber B.mp4
